# Supplementary material for: Assessment of the Microcirculation During Extracorporeal Blood Purification in Septic Patients: A Narrative Review
Source: Medicina (Kaunas). 2026 May 4;62(5):879. doi: 10.3390/medicina62050879 (PMC13208964; doi:10.3390/medicina62050879)
Supplement: Supplementary file 1 [file medicina-62-00879-s001.zip]

Archive with 1 entries (1 files):
- medicina-4267628-supplementary.pdf
